# Supplementary material for: Physical Properties and Cellular Metabolic Characteristics of 3D Spheroids Are Possible Definitive Indices for the Biological Nature of Cancer-Associated Fibroblasts
Source: Cells. 2023 Aug 28;12(17):2160. doi: 10.3390/cells12172160 (PMC10486986; doi:10.3390/cells12172160)
Supplement: Supplementary file 1 [file cells-12-02160-s001.zip]

Archive with 1 entries (1 files):
- cells-2525465-supplementary.pdf
